# Supplementary material for: Studies on Human Cultured Fibroblasts and Cutaneous Squamous Cell Carcinomas Suggest That Overexpression of Histone Variant H2A.J Promotes Radioresistance and Oncogenic Transformation
Source: Genes (Basel). 2024 Jun 27;15(7):851. doi: 10.3390/genes15070851 (PMC11275829; doi:10.3390/genes15070851)
Supplement: Supplementary file 1 [file genes-15-00851-s001.zip]

Archive with 2 entries (2 files):
- Figure S1 Formation of SAHF following 20 Gy IR.tiff
- Figure S2 Digital image analysis of H2A.J expression in cSCCs.tiff
